# Supplementary material for: Construction of Core–Shell CoMoO4@γ-FeOOH Nanosheets for Efficient Oxygen Evolution Reaction
Source: Nanomaterials (Basel). 2022 Jun 28;12(13):2215. doi: 10.3390/nano12132215 (PMC9268127; doi:10.3390/nano12132215)
Supplement: Supplementary file 1 [file nanomaterials-12-02215-s001.zip]

Archive with 1 entries (1 files):
- nanomaterials-1777877 - Supplementary Materials.pdf
